# Supplementary material for: A Novel SNPs in Alpha-Lactalbumin Gene Effects on Lactation Traits in Chinese Holstein Dairy Cows
Source: Animals (Basel). 2019 Dec 29;10(1):60. doi: 10.3390/ani10010060 (PMC7023285; doi:10.3390/ani10010060)
Supplement: Supplementary file 1 [file animals-10-00060-s001.zip]

Archive with 7 entries (6 files):
- Supplements materials/Figure S1.tif
- Supplements materials/Figure S2.tif
- Supplements materials/Figure S3.tif
- Supplements materials/Figure S4.tif
- Supplements materials/Figure S5.tif
- Supplements materials/Thumbs.db
- Supplements materials/
